# Supplementary material for: Cytoprotection of Probiotic Lactobacillus acidophilus with Artificial Nanoshells of Nature-Derived Eggshell Membrane Hydrolysates and Coffee Melanoidins in Single-Cell Nanoencapsulation
Source: Polymers (Basel). 2023 Feb 22;15(5):1104. doi: 10.3390/polym15051104 (PMC10007236; doi:10.3390/polym15051104)
Supplement: Supplementary file 1 [file polymers-15-01104-s001.zip]

Archive with 1 entries (1 files):
- polymers-2205053-supplementary.pdf
